# Supplementary material for: Single-cell and spatial transcriptomics reveal post-translational modifications in osteosarcoma progression and tumor microenvironment
Source: PLoS One. 2025 Oct 9;20(10):e0333809. doi: 10.1371/journal.pone.0333809 (PMC12510563; doi:10.1371/journal.pone.0333809)
Supplement: S1 File — S1 Table. Post-translational modifications-related genes list. S2 Table: Sequences for siRNA. S3 Table: RT-qPCR primer sequences. S1 Fig. Gene set enrichment analysis (GSEA) based on dysregulated genes of the osteoblastic cells. (A, B) GSEA analysis of dysregulated genes in osteoblastic cells based on PTMshighos and PTMslowos. S2 Fig. Intercellular communication analyses. (A) Intercellular communication pathways among PTMs-associated osteoblastic cells. (B) Correlation circle plots illustrating interactions between different cell types. (C) Heatmap showing cell–cell ligand-receptor correlations. (D) Sankey diagram visualizing ligand-receptor-transcription factor interactions in fibroblasts with higher PTMs expression. S3 Fig. Clinical practice value of CMDPTMS. (A, B) Comparison of CMDPTMS with 16 other published models in the TARGET-OS and GEO-OS cohorts. S4 Fig. Prognostic significance of CMDPTMS. (A) Nomogram predicting 1-, 3-, and 5-year overall survival in OS patients. (B) Kaplan-Meier survival analysis comparing high- and low-score groups. (C-E) Decision curve analysis assessing the clinical utility of the nomogram for 1-, 3-, and 5-year survival predictions. S5 Fig. GSEA-KEGG pathway enrichment analysis in the low CMDPTMS and high CMDPTMS groups. A. GSEA-KEGG analysis of metabolic-related pathways in the low CMDPTMS and high CMDPTMS groups. (B, C). GSEA-KEGG analysis in different CMDPTMS groups. S6 Fig. The predictive value of CMDPTMS in immunotherapy response among OS patients. (A) Differences in restricted mean survival (RMS) time at 6 months and 1-year post-treatment. (B) Differences in long-term survival (LTS) at 3 months post-treatment. (C) Distribution of CMDPTMS across immunotherapy response groups. (D) Variations in TIP process activation levels. (E) Immunotherapy response predictions based on the TIDE algorithm. (F) Immunotherapy response predictions based on the subclass mapping algorithm. (G) Distribution of CMDPTMS across immunotherapy response gr [file pone.0333809.s001.zip › S1 Table.xlsx]

## Sheet: lysine crotonylation
CREBBP
EP300
KAT8
KAT2A
KAT2B
KAT5
SIRT1
SIRT2
SIRT3
HDAC1
HDAC2
HDAC3
HDAC8
TAF1
MLLT3
YEATS2
KAT6A
DPF2

## Sheet: Lactylation
ACAT2
ACIN1
ADAR
ADNP
AHNAK
ALB
ALDH1A1
ALDOA
ALDOB
ALYREF
ARGLU1
ARID1A
ARID3A
ARID3B
ARPP19
BCLAF1
BOLA2
BRD4
BTF3
BZW1
BZW2
C19orf53
CACYBP
CALD1
CALM1
CALML5
CALR
CBR1
CBX3
CBX5
CCNA2
CCT5
CD2BP2
CDC5L
CDV3
CDV3
CDYL
CEBPZ
CFDP1
CHD4
CHERP
CNN2
CNN3
COPS4
CRABP2
CSRP1
CSRP2
CWC15
DDX17
DDX18
DDX21
DDX39A
DDX39B
DDX3X
DDX41
DDX42
DDX46
DDX5
DECR1
DFFA
DHRS7
DHX16
DHX9
EAF1
ECHDC1
EDF1
EEF1A1
EEF1G
EEF2
EHMT2
EIF3D
EIF3J
EIF4G1
EIF4G2
EIF4H
EMG1
ENO1
ENSA
FABP5
FAM50A
FKBP3
FLYWCH2
FUBP1
G6PD
GAPDH
GATAD2A
GATAD2B
GFAP
GIGYF2
GTF2F1
GTF2I
H1-2
H1-3
H1-5
H2AFV
H2AFZ
H2AJ
H2AX
H2AZ1
H2AZ2
H2BC13
H2BC14
H2BC18
H2BC5
H2BU1
H3-3A
H3C1
H3C15
H4C1
HCFC1
HDAC1
HDAC2
HDGF
HDGFL2
HEXIM1
HIST1H1C
HIST1H2BB
HIST1H2BD
HIST1H2BH
HIST1H2BK
HIST1H2BL
HIST1H2BN
HIST1H2BO
HIST1H3A
HIST1H4A
HIST2H2BE
HIST2H2BF
HISTIH2BH
HLTF
HMGA1
HMGB1
HMGN1
HMGN2
HMGN3
HMGN4
HNRNPA1
HNRNPC
HNRNPD
HNRNPF
HNRNPH1
HNRNPK
HNRNPL
HNRNPM
HNRNPU
HSDL2
HSPE1
IARS2
IFI16
IK
IKZF1
ILF2
ILF3
IRF2BP2
JMJD1C
JPT1
JPT2
KHDRBS1
KHSRP
KIF2C
KRT1
KRT10
LAP3
LCP1
LDHB
LEMD3
LGALS1
LRPPRC
LSP1
MAGOH
MAGOHB
MAP2K4
MAPRE1
MBD2
MBP
MDC1
MKI67
MNDA
MPHOSPH6
MSN
MTA1
MTA2
MYH13
NCDN
NCL
NEFL
NHLRC2
NOC3L
NOLC1
NONO
NOP2
NPM1
NSUN2
NUCKS1
NUDT21
NUDT5
NUP133
NUP50
PABPC1
PABPN1
PAK2
PARP1
PCBP1
PCBP2
PCMT1
PCNP
PDAP1
PDLIM1
PES1
PFKM
PFKP
PFN1
PGK1
PHC3
PHF6
PKM2
POLDIP3
PPIA
PPIL4
PPM1G
PPP1CB
PPP1CC
PPP1R2B
PRAM1
PRCC
PRDX1
PRKDC
PRPF6
PSMA7
PSMC1
PSME3IP1
PTBP1
PTMA
RACGAP1
RALYL
RAN
RANBP2
RB1
RBM10
RBM14
RBM17
RBM25
RBM39
RBMX
RCC2
RECQL
RFC1
RFC4
RIMS1
RPA1
RPL13
RPL14
RPL22
RPL24
RPL29
RPL5
RPS11
RPS23
RPS27A
RRP1B
RSL1D1
S100A11
S100A4
S100A6
SAFB
SARNP
SATB1
SET
SF3A1
SF3B1
SFPQ
SFPQ
SH3GL1
SMAP
SMARCA5
SMARCC1
SMARCC2
SMC3
SNRPA1
SOD1
SPR
SPR14
SRP14
SRRM1
SRRM2
SSB
STMN1
SUB1
SUMO2
TCOF1
TERF2
THOC2
THRAP3
THUMPD1
TKT
TMA7
TMPO
TMSB4X
TOP2B
TP53
TPM4
TPR
TRIM28
TRIR
TSSC4
U2AF2
U2SURP
UBE2E1
UBE2M
UPF1
VARS
VIM
WAS
WBP11
WDR33
WIZ
XPO5
XRCC4
YLPM1
ZC3H18
ZC3H4
ZMYM3
ZNF207
ZNF280C
ZNF706
ZNFX1
ZRANB2
ZYX

## Sheet: Ubiquitination
Ubiquitination
ABCB11
ABL1
ABRAXAS1
ABRAXAS2
ADGRB1
AIMP2
AKT1
AMBRA1
AMER1
AMFR
ANAPC1
ANAPC10
ANAPC11
ANAPC13
ANAPC16
ANAPC2
ANAPC4
ANAPC5
ANAPC7
ANGPT1
ANKIB1
ANKRD9
APPBP2
AREL1
ARIH1
ARIH2
ARRB1
ARRB2
ARRDC1
ARRDC3
ARRDC4
ASB1
ASB10
ASB11
ASB12
ASB13
ASB14
ASB15
ASB16
ASB17
ASB18
ASB2
ASB3
ASB4
ASB5
ASB6
ASB7
ASB8
ASB9
ASXL1
ATG3
ATG5
ATXN3
ATXN3L
ATXN7
ATXN7L3
AXIN1
BABAM1
BABAM2
BAG2
BAG5
BAP1
BARD1
BCL10
BCL2
BFAR
BIRC2
BIRC3
BIRC6
BIRC7
BIRC8
BLMH
BMI1
BRAP
BRCA1
BRCA2
BRCC3
BSPRY
BTBD1
BTRC
BUB1B
BUB3
C10orf90
CAMLG
CAND1
CAND2
CAV1
CBFB
CBL
CBLB
CBLC
CBLL1
CBLL2
CCAR1
CCNB1IP1
CCNF
CDC14B
CDC16
CDC20
CDC20B
CDC23
CDC26
CDC27
CDC34
CDCA3
CDK1
CDK5
CDK5RAP3
CDKN1B
CENPS
CENPX
CEP63
CHFR
CHP1
CISH
CNOT4
COMMD1
COP1
COPS5
CRBN
CRY1
CTNNB1
CUL1
CUL2
CUL3
CUL4A
CUL4B
CUL5
CUL7
CUL9
CYLD
DAW1
DAXX
DCAF1
DCAF10
DCAF11
DCAF12
DCAF13
DCAF15
DCAF16
DCAF17
DCAF4
DCAF5
DCAF6
DCAF7
DCAF8
DCST1
DCUN1D1
DCUN1D2
DCUN1D3
DCUN1D4
DCUN1D5
DDA1
DDB1
DDB2
DDX3X
DERL1
DESI2
DET1
DNAJA1
DNAJB2
DTL
DTX1
DTX2
DTX3
DTX3L
DTX4
DZIP3
E4F1
EIF3F
EIPR1
ELOB
ELOC
ENC1
ENTREP1
ENY2
ERCC8
FAAP100
FAAP20
FAM107A
FANCA
FANCB
FANCC
FANCE
FANCF
FANCG
FANCI
FANCL
FANCM
FBH1
FBXL12
FBXL15
FBXL17
FBXL2
FBXL21P
FBXL22
FBXL3
FBXL5
FBXL7
FBXO10
FBXO11
FBXO2
FBXO22
FBXO24
FBXO25
FBXO28
FBXO3
FBXO30
FBXO31
FBXO32
FBXO33
FBXO38
FBXO4
FBXO43
FBXO45
FBXO5
FBXO6
FBXO7
FBXO9
FBXW11
FBXW5
FBXW7
FBXW8
FEM1A
FEM1B
FEM1C
FKBP1A
FOXF2
FYN
FZR1
G2E3
GABARAP
GAN
GCLC
GLMN
GMCL2
GNL3L
GPS2
GSK3A
GSK3B
GTPBP4
HACE1
HDAC3
HDAC6
HDAC8
HECTD1
HECTD2
HECTD3
HECTD4
HECW1
HECW2
HERC1
HERC2
HERC2P3
HERC3
HERC4
HERC5
HERC6
HERPUD1
HLTF
HSP90AA1
HSP90AB1
HSPA1A
HSPA1B
HSPA5
HSPBP1
HUWE1
IFI27
INAVA
IRF2BP1
IRF2BPL
ISG15
ITCH
IVNS1ABP
JADE2
JOSD1
JOSD2
KAT2A
KAT2B
KBTBD13
KBTBD2
KBTBD6
KBTBD7
KBTBD8
KCTD10
KCTD11
KCTD13
KCTD21
KCTD6
KCTD9
KDM1A
KEAP1
KLHDC1
KLHDC10
KLHDC2
KLHDC3
KLHL10
KLHL12
KLHL13
KLHL15
KLHL17
KLHL18
KLHL2
KLHL20
KLHL21
KLHL22
KLHL24
KLHL25
KLHL3
KLHL36
KLHL40
KLHL41
KLHL42
KLHL7
KLHL8
KLHL9
LAPTM5
LIMK1
LMO7
LNPEP
LNX1
LOC122319436
LOC122513141
LRR1
LRRC41
LRRK2
LRSAM1
LTN1
LZTR1
MAD2L1
MAD2L2
MAGEA2
MAGEC2
MAGEF1
MAGEL2
MALT1
MAPK9
MARCHF1
MARCHF10
MARCHF11
MARCHF2
MARCHF3
MARCHF4
MARCHF5
MARCHF6
MARCHF6-DT
MARCHF7
MARCHF8
MARCHF9
MARVELD3
MASTL
MDM2
MDM4
MED10
MED11
MED12
MED17
MED24
MED27
MED30
MED31
MED7
MED8
MEFV
MGRN1
MIB1
MIB2
MID2
MINAR1
MINDY1
MINDY2
MINDY3
MINDY4
MINDY4B
MKRN1
MKRN2
MKRN3
MKRN4P
MPND
MSL2
MTA1
MTBP
MUL1
MYCBP2
MYLIP
N4BP1
NAE1
NDFIP1
NDFIP2
NDP
NEDD4
NEDD4L
NEDD8
NEURL1
NEURL1B
NEURL2
NEURL3
NEUROD2
NFE2L2
NFX1
NHLRC1
NHLRC3
NMI
NOD2
NOP53
NPEPPS
NQO1
NSMCE3
NT5C2
NUB1
NXN
OBI1
OGT
OS9
OTUB1
OTUB2
OTUD1
OTUD3
OTUD4
OTUD5
OTUD6A
OTUD6B
OTUD7A
OTUD7B
OTULIN
OTULINL
PARK7
PARP10
PAXIP1
PCGF1
PCGF2
PCGF3
PCGF5
PCGF6
PCMTD1
PCNP
PDCD6
PDZRN3
PEF1
PELI1
PELI2
PELI3
PER2
PEX10
PEX12
PEX2
PHF23
PHRF1
PIN1
PINK1
PINX1
PJA2
PLAA
PLK1
PPIA
PPIL2
PPP1R11
PRAME
PRAMEF6
PRAMEF9
PRICKLE1
PRKCE
PRKCG
PRKN
PRMT3
PRPF19
PSEN1
PSMD10
PSMD14
PTEN
PTPN22
PTTG1IP
RAB40A
RAB40AL
RAB40B
RAB40C
RACK1
RAD18
RAD51
RAG1
RASSF5
RBBP6
RBCK1
RBX1
RC3H1
RC3H2
RCHY1
RFFL
RFPL1
RFPL2
RFPL3
RFPL4A
RFPL4AL1
RFPL4B
RFWD3
RING1
RIPK2
RLIM
RMND5A
RNF10
RNF103
RNF11
RNF111
RNF112
RNF113A
RNF114
RNF115
RNF121
RNF122
RNF123
RNF125
RNF126
RNF128
RNF13
RNF130
RNF133
RNF135
RNF138
RNF139
RNF14
RNF141
RNF144A
RNF144B
RNF146
RNF149
RNF151
RNF152
RNF157
RNF165
RNF166
RNF167
RNF168
RNF169
RNF170
RNF180
RNF181
RNF182
RNF183
RNF185
RNF186
RNF187
RNF19A
RNF19B
RNF2
RNF20
RNF208
RNF213
RNF216
RNF217
RNF220
RNF223
RNF225
RNF227
RNF25
RNF26
RNF31
RNF34
RNF38
RNF39
RNF4
RNF40
RNF41
RNF43
RNF44
RNF5
RNF6
RNF7
RNF8
RNFT1
RPGR
RPL11
RPL23
RPL37
RPL5
RPS15
RPS2
RPS20
RPS27A
RPS27AP5
RPS3
RPS7
RUSC1
SAE1
SASH1
SDE2
SENP2
SENP8
SEPTIN4
SF3B3
SF3B5
SGF29
SH3RF1
SH3RF2
SH3RF3
SHARPIN
SHMT2
SHPRH
SIAH1
SIAH2
SIRT1
SIRT7
SKP1
SKP2
SMAD7
SMURF1
SMURF2
SOCS1
SOCS2
SOCS3
SOCS4
SOCS5
SOCS6
SOCS7
SOX4
SPATA2
SPHK1
SPOP
SPOPL
SPRTN
SPRY2
SPSB1
SPSB2
SPSB3
SPSB4
SQSTM1
STAMBP
STAMBPL1
STUB1
SUPT20H
SUPT3H
SUPT7L
SVBP
SYVN1
TADA1
TADA2B
TADA3
TAF1
TAF10
TAF12
TAF2
TAF4
TAF5
TAF5L
TAF6
TAF6L
TAF7
TAF9
TANK
TBC1D7
TCF25
TGFBR1
THOP1
TICAM1
TMEM129
TNFAIP1
TNFAIP3
TNIP1
TNKS
TNKS2
TOPORS
TPP2
TRAF1
TRAF2
TRAF3
TRAF3IP2
TRAF4
TRAF5
TRAF6
TRAF7
TRAIP
TRIB3
TRIM10
TRIM11
TRIM13
TRIM14
TRIM15
TRIM17
TRIM2
TRIM21
TRIM22
TRIM23
TRIM24
TRIM25
TRIM26
TRIM27
TRIM3
TRIM31
TRIM32
TRIM33
TRIM34
TRIM35
TRIM37
TRIM38
TRIM39
TRIM4
TRIM40
TRIM41
TRIM43
TRIM43B
TRIM44
TRIM45
TRIM47
TRIM48
TRIM49
TRIM49B
TRIM49C
TRIM49D1
TRIM5
TRIM50
TRIM51
TRIM51G
TRIM52
TRIM54
TRIM55
TRIM56
TRIM58
TRIM59
TRIM6
TRIM60
TRIM61
TRIM62
TRIM63
TRIM64
TRIM64B
TRIM64C
TRIM65
TRIM68
TRIM69
TRIM7
TRIM71
TRIM72
TRIM73
TRIM74
TRIM75
TRIM77
TRIM8
TRIM9
TRIML1
TRIML2
TRIP12
TRPC4AP
TRRAP
TSG101
TSPAN17
TSPO
TSPYL5
TTC3
TTC36
TULP4
U2AF2
UBA1
UBA52
UBA6
UBA7
UBAC1
UBB
UBC
UBD
UBE2A
UBE2B
UBE2C
UBE2D1
UBE2D2
UBE2D3
UBE2D4
UBE2E1
UBE2E2
UBE2E3
UBE2G1
UBE2G2
UBE2H
UBE2J1
UBE2J2
UBE2K
UBE2L3
UBE2L5
UBE2L6
UBE2N
UBE2NL
UBE2O
UBE2Q1
UBE2Q2
UBE2QL1
UBE2R2
UBE2S
UBE2T
UBE2U
UBE2V1
UBE2V2
UBE2W
UBE2Z
UBE3A
UBE3B
UBE3C
UBE3D
UBE4A
UBE4B
UBOX5
UBQLN1
UBR1
UBR2
UBR3
UBR4
UBR5
UBR7
UBXN1
UBXN2A
UCHL1
UCHL3
UCHL5
UFL1
UHRF1
UHRF2
UIMC1
UNKL
USP1
USP10
USP11
USP12
USP13
USP14
USP15
USP16
USP17L1
USP17L10
USP17L11
USP17L12
USP17L13
USP17L15
USP17L17
USP17L18
USP17L19
USP17L2
USP17L20
USP17L21
USP17L22
USP17L23
USP17L24
USP17L3
USP17L4
USP17L5
USP17L6P
USP17L7
USP17L8
USP18
USP19
USP2
USP20
USP21
USP22
USP24
USP25
USP26
USP27X
USP28
USP29
USP3
USP30
USP31
USP32
USP33
USP34
USP35
USP36
USP37
USP38
USP39
USP4
USP40
USP41
USP42
USP43
USP44
USP45
USP46
USP47
USP48
USP49
USP5
USP50
USP51
USP53
USP54
USP6
USP7
USP8
USP9X
USP9Y
UVSSA
VCP
VCPIP1
VHL
VPS11
VPS18
VPS28
WAC
WASHC1
WBP1L
WDR48
WDR77
WDSUB1
WDTC1
WFS1
WSB1
WSB2
WWP1
WWP2
WWTR1
XIAP
YOD1
ZBTB16
ZC3H12A
ZC3HC1
ZC4H2
ZFP91
ZNF598
ZNF738
ZNRF1
ZNRF2
ZNRF3
ZNRF4
ZRANB1
ZSWIM2
ZSWIM8

## Sheet: Methylation
Methylation
ALKBH4
ANTKMT
ASH1L
ASH2L
ATPSCKMT
AUTS2
BAZ2A
BHMT
BOD1
BOD1L1
BRCA1
BTG1
BTG2
CAMKMT
CARM1
CLNS1A
COPRS
CSKMT
CTNNB1
CTR9
CXXC1
DOT1L
DPY30
EEF1AKMT1
EEF1AKMT2
EEF1AKMT3
EEF2KMT
EHMT1
EHMT2
ETF1
ETFBKMT
EZH1
EZH2
EZHIP
FAM47E
FAM86B1
FAM86B2
FAM98A
FAM98B
FBL
FBLL1
FBXL19
GCG
GSPT1
H1-2
H1-4
HCFC1
HCFC2
HEMK1
HR
ICMT
JMJD1C
JMJD6
KANSL1
KANSL2
KANSL3
KAT8
KDM1A
KDM2A
KDM2B
KDM3A
KDM3B
KDM4C
KDM6A
KDM6B
KDM7A
KMT2A
KMT2B
KMT2C
KMT2D
KMT5A
KMT5B
KMT5C
LCMT1
MCRS1
MECP2
MEN1
METTL18
METTL21A
METTL21C
METTL21EP
METTL22
MLLT10
MTHFR
N6AMT1
NCOA6
NDUFAF7
NELFA
NELFE
NFYA
NFYB
NFYC
NTMT1
NTMT2
OGT
PAGR1
PAXIP1
PCMT1
PHF2
PHF20
PHF8
PPME1
PRDM1
PRDM12
PRDM14
PRDM2
PRDM4
PRDM6
PRDM7
PRDM9
PRMT1
PRMT2
PRMT3
PRMT5
PRMT6
PRMT7
PRMT8
PRMT9
RAB3D
RAB6A
RBBP5
RIF1
RIOX1
RRP8
SETBP1
SETD1A
SETD1B
SETD2
SETD3
SETD4
SETD6
SETD7
SETDB1
SETDB2
SETMAR
SIRT1
SKIC8
SMAD4
SMARCA5
SMYD1
SMYD2
SMYD3
SMYD5
SNRPB
SNRPD3
SUV39H1
SUV39H2
TRMT112
UTY
VCPKMT
WDR5
WDR5B
WDR77
WDR82

## Sheet: Phosphorylation
Phosphorylation
A6NJR5
AAK1
AATK
ABI1
ABI2
ABI3
ABL1
ABL2
ACE
ACP1
ACP4
ACSL1
ACTB
ACVR1
ACVR1B
ACVR1C
ACVR2A
ACVR2B
ACVRL1
ADAM10
ADAM17
ADAM8
ADAM9
ADAR
ADARB1
ADCY8
ADCYAP1
ADIPOQ
ADM2
ADNP
ADORA1
ADORA2A
ADRA1A
ADRA2A
ADRA2B
ADRA2C
ADRB2
ADTRP
AGAP2
AGER
AGT
AIDA
AIF1
AJUBA
AKAP13
AKAP9
AKT1
AKT1S1
AKT2
AKT3
AKTIP
ALK
ALPK1
ALPK2
ALPK3
ALS2
AMH
AMHR2
ANG
ANGPT1
ANGPT4
ANKK1
ANKRD54
APC
APLNR
APOA1
APOE
APP
ARAF
AREG
ARHGEF2
ARHGEF5
ARL2BP
ARR3
ARRB1
ARRB2
ATF2
ATG101
ATG13
ATG14
ATM
ATP13A2
ATP2B4
ATR
AURKA
AURKB
AURKC
AVP
AXIN1
AXIN2
AXL
AZU1
BAG4
BAK1
BANK1
BAX
BCAR3
BCCIP
BCKDK
BCL2
BCR
BDKRB1
BDKRB2
BDNF
BECN1
BIRC5
BIRC6
BLK
BLM
BMP10
BMP15
BMP2
BMP2K
BMP3
BMP4
BMP5
BMP6
BMP7
BMP8A
BMP8B
BMPER
BMPR1A
BMPR1B
BMPR2
BMX
BORA
BRAF
BRAT1
BRD2
BRSK1
BRSK2
BST1
BTC
BTK
BTRC
BUB1
C1orf112
C3
C5AR1
C9orf72
CAB39
CAB39L
CACTIN
CACUL1
CAD
CADM1
CADM4
CALCA
CALCR
CALM1
CALM2
CALM3
CAMK1
CAMK1D
CAMK1G
CAMK2A
CAMK2B
CAMK2D
CAMK2G
CAMK2N1
CAMK2N2
CAMK4
CAMKK1
CAMKK2
CAMKV
CAMP
CAPRIN2
CARD10
CARD14
CARTPT
CASK
CASP3
CASS4
CAV1
CAV3
CBL
CBLB
CBLC
CBS
CCDC88A
CCDC88C
CCL11
CCL19
CCL2
CCL21
CCL5
CCN1
CCN2
CCNA1
CCNA2
CCNB1
CCNB2
CCNB3
CCND1
CCND2
CCND3
CCNE1
CCNE2
CCNF
CCNG1
CCNG2
CCNH
CCNI
CCNI2
CCNJ
CCNJL
CCNK
CCNO
CCNP
CCNT1
CCNT2
CCNY
CCNYL1
CCNYL2
CCNYL3
CCR7
CD109
CD24
CD300A
CD36
CD3E
CD4
CD40
CD44
CD6
CD74
CD80
CD81
CD86
CDC14A
CDC14B
CDC14C
CDC25A
CDC25B
CDC25C
CDC37
CDC42
CDC42BPA
CDC42BPB
CDC42BPG
CDC6
CDC7
CDCA8
CDH5
CDK1
CDK10
CDK11A
CDK11B
CDK12
CDK13
CDK14
CDK15
CDK16
CDK17
CDK18
CDK19
CDK2
CDK20
CDK2AP1
CDK3
CDK4
CDK5
CDK5R1
CDK5R2
CDK5RAP1
CDK5RAP2
CDK5RAP3
CDK6
CDK7
CDK8
CDK9
CDKL1
CDKL2
CDKL3
CDKL4
CDKL5
CDKN1A
CDKN1B
CDKN1C
CDKN2A
CDKN2B
CDKN2C
CDKN2D
CDKN3
CDON
CEACAM1
CEBPA
CEMIP
CENPE
CEP43
CEP85
CHEK1
CHEK2
CHI3L1
CHMP6
CHORDC1
CHP1
CHRNA3
CHRNA7
CHUK
CIB1
CILK1
CIT
CLCF1
CLDN19
CLDN3
CLEC6A
CLIP3
CLK1
CLK2
CLK3
CLK4
CLN3
CLSPN
CLU
CNKSR3
CNOT7
CNOT9
CNPPD1
CNTF
CNTN1
COPS2
COPS8
COQ8A
COQ8B
CORO1C
CREB1
CREBL2
CRKL
CRLF1
CSF1
CSF1R
CSF2
CSF2RA
CSF2RB
CSF3
CSH1
CSH2
CSHL1
CSK
CSNK1A1
CSNK1A1L
CSNK1D
CSNK1E
CSNK1G1
CSNK1G2
CSNK1G3
CSNK2A1
CSNK2A2
CSNK2A3
CSNK2B
CSPG4
CTBP1
CTDNEP1
CTDP1
CTDSP1
CTDSP2
CTDSPL
CTDSPL2
CTF1
CTSG
CTTNBP2NL
CX3CL1
CX3CR1
DAB1
DAB2
DAB2IP
DAG1
DAPK1
DAPK2
DAPK3
DAPP1
DAXX
DAZAP2
DBNDD1
DBNDD2
DCLK1
DCLK2
DCLK3
DDR1
DDR2
DDRGK1
DDX3X
DEFB114
DEPTOR
DGKQ
DGUOK
DIPK2A
DIRAS1
DIRAS2
DIRAS3
DKK1
DLG1
DLG3
DLG4
DMD
DMPK
DMTN
DNAJA1
DNAJC10
DNAJC3
DOCK3
DOCK7
DOK7
DRD1
DRD2
DRD4
DSTYK
DTNBP1
DUSP1
DUSP10
DUSP11
DUSP12
DUSP13
DUSP14
DUSP15
DUSP16
DUSP18
DUSP19
DUSP2
DUSP21
DUSP22
DUSP23
DUSP26
DUSP28
DUSP29
DUSP3
DUSP4
DUSP5
DUSP6
DUSP7
DUSP8
DUSP9
DVL1
DVL2
DVL3
DYNAP
DYRK1A
DYRK1B
DYRK2
DYRK3
DYRK4
ECT2
EDN1
EDN3
EDNRA
EDNRB
EEF2K
EFEMP1
EFNA1
EFNA5
EGF
EGFR
EGR1
EHD4
EIF2A
EIF2AK1
EIF2AK2
EIF2AK3
EIF2AK4
EIF2S1
EIF4G1
ELANE
EMILIN1
EMP2
ENG
ENPP1
ENPP2
EPGN
EPHA1
EPHA10
EPHA2
EPHA3
EPHA4
EPHA5
EPHA6
EPHA7
EPHA8
EPHB1
EPHB2
EPHB3
EPHB4
EPHB6
EPO
ERBB2
ERBB3
ERBB4
ERC1
EREG
ERG
ERN1
ERN2
ERP29
ERRFI1
ETAA1
EYA1
EYA2
EZH2
F2
FABP4
FAM20A
FAM20B
FAM20C
FAM220A
FAM220BP
FAS
FASTK
FAXDC2
FBH1
FBLN1
FBXO7
FBXW11
FBXW7
FCGR1A
FECH
FER
FERMT2
FES
FGD2
FGF1
FGF10
FGF16
FGF17
FGF18
FGF19
FGF2
FGF20
FGF21
FGF22
FGF23
FGF3
FGF4
FGF5
FGF6
FGF7
FGF8
FGF9
FGFR1
FGFR2
FGFR3
FGFR4
FGR
FIZ1
FKBP8
FLCN
FLOT1
FLT1
FLT3
FLT4
FMR1
FN1
FNIP1
FNIP2
FPR2
FRK
FXR1
FXR2
FYN
FZD1
FZD10
FZD4
FZD5
FZD8
GADD45A
GADD45B
GAK
GAS6
GATA1
GBA1
GCG
GDF1
GDF10
GDF11
GDF15
GDF2
GDF3
GDF5
GDF6
GDF7
GDF9
GFRA1
GGNBP2
GH1
GH2
GHR
GJC2
GLYCTK
GMFB
GMFG
GNAQ
GPD1L
GPER1
GPNMB
GPRC5A
GPRC5B
GREM1
GRK1
GRK2
GRK3
GRK4
GRK5
GRK6
GRK7
GRM5
GSK3A
GSK3B
GSKIP
GSTP1
GTF2H1
GTPBP4
GUCY2C
GUCY2D
GUCY2F
HASPIN
HAX1
HBEGF
HCK
HCLS1
HCST
HDAC2
HDAC3
HDAC6
HEG1
HERC5
HES1
HES5
HEXIM1
HEXIM2
HFE
HGF
HGS
HHEX
HIPK1
HIPK2
HIPK3
HIPK4
HLA-DRB1
HMGA2
HMGCR
HPX
HRAS
HRC
HRG
HSF1
HSP90AA1
HSP90AB1
HSPA2
HSPB1
HTATIP2
HTR2A
HTR2B
HTT
HUNK
HUS1
HYAL2
IBTK
IFNA1
IFNA10
IFNA14
IFNA16
IFNA17
IFNA2
IFNA21
IFNA4
IFNA5
IFNA6
IFNA7
IFNA8
IFNB1
IFNE
IFNG
IFNK
IFNL1
IFNL4
IFNW1
IGF1
IGF1R
IGF2
IGFBP3
IKBKB
IKBKE
IL11
IL12A
IL12B
IL12RB2
IL13
IL15
IL18
IL1B
IL2
IL20
IL21
IL22RA2
IL23A
IL23R
IL24
IL3
IL31RA
IL34
IL4
IL5
IL6
IL6R
IL6ST
IL7
IL9
ILF3
ILK
ILKAP
IMPACT
INCA1
INCENP
INHA
INHBA
INHBB
INHBC
INHBE
INPP5F
INPP5J
INPP5K
INS
INSM1
INSR
INSRR
IP6K2
IP6K3
IPO5
IPO7
IQGAP1
IQGAP3
IRAK1
IRAK2
IRAK3
IRAK4
IRGM
ISL1
ITGA5
ITGB1BP1
ITGB2
ITGB3
ITK
ITLN1
ITPKB
JAK1
JAK2
JAK3
JTB
JUN
KALRN
KAT2B
KDM4D
KDR
KIF14
KIRREL1
KIRREL2
KIT
KITLG
KLHL3
KLHL31
KNDC1
KRAS
KSR1
KSR2
LACRT
LAMA1
LARGE1
LAT
LATS1
LATS2
LAX1
LCK
LCP2
LDLRAD4
LEFTY1
LEFTY2
LEP
LEPR
LIF
LILRA5
LILRB4
LIMCH1
LIME1
LIMK1
LIMK2
LIPE
LMTK2
LMTK3
LONP1
LOX
LRP1
LRP4
LRP5
LRP6
LRP8
LRRK1
LRRK2
LTF
LTK
LYN
MACROH2A1
MAD2L2
MAGED1
MAK
MALT1
MAML1
MAP2K1
MAP2K2
MAP2K3
MAP2K4
MAP2K5
MAP2K6
MAP2K7
MAP3K1
MAP3K10
MAP3K11
MAP3K12
MAP3K13
MAP3K14
MAP3K15
MAP3K19
MAP3K2
MAP3K20
MAP3K21
MAP3K3
MAP3K4
MAP3K5
MAP3K6
MAP3K7
MAP3K8
MAP3K9
MAP4K1
MAP4K2
MAP4K3
MAP4K4
MAP4K5
MAPK1
MAPK10
MAPK11
MAPK12
MAPK13
MAPK14
MAPK15
MAPK3
MAPK4
MAPK6
MAPK7
MAPK8
MAPK8IP1
MAPK9
MAPKAP1
MAPKAPK2
MAPKAPK3
MAPKAPK5
MAPRE3
MARCO
MARK1
MARK2
MARK3
MARK4
MAS1
MAST1
MAST2
MAST3
MAST4
MASTL
MATK
MAVS
MEF2C
MELK
MEN1
MERTK
MET
MEX3B
MICAL1
MIF
MINK1
MKNK1
MKNK2
MLKL
MLLT1
MLST8
MLXIPL
MMD
MMD2
MMP9
MNAT1
MOB1A
MOB1B
MOB2
MOB3A
MOB3B
MOB3C
MOK
MORC3
MOS
MRE11
MRNIP
MST1
MST1R
MSTN
MT3
MTCP1
MTM1
MTMR2
MTMR3
MTMR4
MTMR6
MTMR7
MTOR
MT-RNR1
MUSK
MVP
MYADM
MYDGF
MYLK
MYLK2
MYLK3
MYLK4
MYO3A
MYO3B
MYOCD
MYOD1
NAB2
NBN
NCEH1
NCF1
NCK1
NCK2
NCL
NDP
NDUFS4
NEDD9
NEK1
NEK10
NEK11
NEK2
NEK3
NEK4
NEK5
NEK6
NEK7
NEK8
NEK9
NEURL1
NF1
NF2
NGF
NHERF1
NHLRC1
NIBAN1
NIM1K
NKX3-1
NLK
NLRP12
NLRP2B
NME2
NOD2
NODAL
NOG
NOP53
NOS1
NOTCH2
NOX4
NPFFR2
NPM1
NPPA
NPR1
NPR2
NPTN
NR2F2
NRBP1
NRBP2
NRG1
NRK
NRP1
NSD1
NTF3
NTF4
NTRK1
NTRK2
NTRK3
NUAK1
NUAK2
NUP62
OBSCN
OCLN
ODAM
OPRD1
OSBP
OSBPL8
OSM
OXSR1
P2RX7
P2RY1
PAK1
PAK2
PAK3
PAK4
PAK5
PAK6
PAN3
PAQR3
PARD3
PARD6A
PARK7
PARP14
PARP9
PASK
PAX6
PBK
PCK1
PDCD10
PDCD4
PDCL3
PDE4D
PDE5A
PDGFA
PDGFB
PDGFC
PDGFD
PDGFRA
PDGFRB
PDIK1L
PDK1
PDK2
PDK3
PDK4
PDP1
PDP2
PDPK1
PDPK2P
PDPR
PDXP
PEAK1
PEAK3
PECAM1
PELI2
PFN2
PGAM5
PGF
PHB1
PHB2
PHIP
PHKB
PHKG1
PHKG2
PHLPP2
PHPT1
PIBF1
PICK1
PID1
PIH1D1
PIK3C3
PIK3CA
PIK3CB
PIK3CD
PIK3CG
PIK3R1
PIK3R3
PIK3R4
PIK3R5
PIK3R6
PIKFYVE
PILRB
PIM1
PIM2
PIM3
PIN1
PINK1
PIP5KL1
PKD1
PKD2
PKDCC
PKIA
PKIB
PKIG
PKMYT1
PKN1
PKN2
PKN3
PLA2G1B
PLA2G6
PLAUR
PLCE1
PLCG2
PLEC
PLK1
PLK2
PLK3
PLK4
PLK5
PLPP3
PLXNB2
PMEPA1
PML
PNCK
POMK
PP2D1
PPARG
PPEF1
PPEF2
PPIA
PPM1A
PPM1B
PPM1D
PPM1E
PPM1F
PPM1G
PPM1H
PPM1J
PPM1K
PPM1L
PPM1M
PPM1N
PPME1
PPP1CA
PPP1CB
PPP1CC
PPP1R12A
PPP1R15A
PPP1R15B
PPP1R9B
PPP2CA
PPP2CB
PPP2R1A
PPP2R1B
PPP2R2A
PPP2R3A
PPP2R3B
PPP2R3C
PPP2R5A
PPP2R5B
PPP2R5C
PPP2R5D
PPP2R5E
PPP3CA
PPP3CB
PPP3CC
PPP3R1
PPP3R2
PPP4R1
PPP4R3A
PPP4R3B
PPP4R3C
PPP5C
PPP6C
PPTC7
PRAG1
PRDX4
PRKAA1
PRKAA2
PRKAB1
PRKACA
PRKACB
PRKACG
PRKAG1
PRKAG2
PRKAG3
PRKAR1A
PRKAR1B
PRKAR2A
PRKAR2B
PRKCA
PRKCB
PRKCD
PRKCE
PRKCG
PRKCH
PRKCI
PRKCQ
PRKCZ
PRKD1
PRKD2
PRKD3
PRKDC
PRKG1
PRKG2
PRKN
PRKRA
PRKRIP1
PRKX
PRKY
PRLR
PRNP
PROM2
PROX1
PRPF4B
PRR5
PRR5L
PRRC1
PRRT1
PSEN1
PSKH1
PSKH2
PSMD10
PSRC1
PTEN
PTGS2
PTK2
PTK2B
PTK6
PTK7
PTP4A1
PTP4A2
PTP4A3
PTPDC1
PTPMT1
PTPN1
PTPN11
PTPN12
PTPN13
PTPN14
PTPN18
PTPN2
PTPN20
PTPN21
PTPN22
PTPN23
PTPN3
PTPN4
PTPN5
PTPN6
PTPN7
PTPN9
PTPRA
PTPRB
PTPRC
PTPRD
PTPRE
PTPRF
PTPRG
PTPRH
PTPRJ
PTPRK
PTPRM
PTPRN2
PTPRO
PTPRQ
PTPRR
PTPRS
PTPRT
PTPRU
PTPRZ1
PWP1
PXK
PYCARD
PYDC1
QARS1
RABGEF1
RAC1
RACK1
RAD50
RAD51
RAF1
RALB
RALBP1
RAMP3
RAP1A
RAP2A
RAP2B
RAP2C
RAPGEF2
RARA
RARRES2
RASGRP1
RASIP1
RASSF2
RB1
RB1CC1
RBPMS
RELN
RET
RGCC
RGN
RGS14
RGS2
RHO
RHOA
RICTOR
RIOK2
RIOK3
RIPK1
RIPK2
RIPK3
RIPK4
RIT2
RNASEL
RNGTT
ROBO1
ROCK1
ROCK2
ROPN1
ROPN1B
ROPN1L
ROR1
ROR2
ROS1
RPS3
RPS6KA1
RPS6KA2
RPS6KA3
RPS6KA4
RPS6KA5
RPS6KA6
RPS6KB1
RPS6KB2
RPS6KC1
RPS6KL1
RPTOR
RSKR
RSPO1
RSRC1
RTRAF
RUNX3
RYK
S100A12
S1PR2
SAMSN1
SASH1
SBF1
SBK1
SBK2
SBK3
SCYL1
SCYL2
SCYL3
SDC4
SDCBP
SDHAF2
SEMA4D
SEMA7A
SERPINB3
SERTAD1
SESN2
SFN
SFRP1
SFRP2
SGK1
SGK2
SGK3
SH2B3
SH2D3A
SH2D3C
SH3BP5
SH3BP5L
SH3GL2
SHB
SHC1
SIK1
SIK1B
SIK2
SIK3
SIRPA
SIRT1
SIRT2
SLC11A1
SLC12A3
SLC1A1
SLC27A1
SLC8A1
SLC8A2
SLC8A3
SLCO3A1
SLIT2
SLK
SMAD1
SMAD2
SMAD4
SMAD5
SMAD6
SMAD7
SMCR8
SMG1
SMG8
SMPD1
SMPD3
SMTNL1
SMYD3
SNCA
SNF8
SNRK
SNX25
SNX6
SNX9
SOCS1
SOCS3
SOCS4
SOCS5
SOD1
SORL1
SOS1
SOX9
SPAG9
SPATC1L
SPDYA
SPDYC
SPDYE1
SPDYE10
SPDYE11
SPDYE12
SPDYE13
SPDYE14
SPDYE15
SPDYE16
SPDYE17
SPDYE18
SPDYE2
SPDYE21
SPDYE2B
SPDYE3
SPDYE4
SPDYE5
SPDYE6
SPDYE7P
SPDYE8
SPDYE9
SPEG
SPHK1
SPINK1
SPRED1
SPRED2
SPRY1
SPRY2
SPRY3
SPRY4
SPTBN1
SPTBN4
SQSTM1
SRC
SRCIN1
SRMS
SRPK1
SRPK2
SRPK3
SSH1
SSH2
SSH3
ST3GAL1
STAT2
STK10
STK11
STK16
STK17A
STK17B
STK19
STK24
STK25
STK26
STK3
STK31
STK32A
STK32B
STK32C
STK33
STK35
STK36
STK38
STK38L
STK39
STK4
STK40
STKLD1
STOX1
STRADA
STRADB
STYK1
STYX
STYXL1
STYXL2
SYAP1
SYK
TAB1
TAB2
TADA3
TAF1
TAF10
TAF11
TAF12
TAF13
TAF2
TAF3
TAF4
TAF4B
TAF5
TAF6
TAF7
TAF8
TAF9
TAOK1
TAOK2
TAOK3
TARBP2
TARDBP
TBCK
TBK1
TBP
TBX1
TCIM
TCL1A
TCL1B
TDGF1
TEC
TEK
TELO2
TENM1
TERF2IP
TESK1
TESK2
TEX14
TFAP4
TFRC
TGFA
TGFB1
TGFB2
TGFB3
TGFBR1
TGFBR2
TGFBR3
THBS1
THBS4
THPO
THY1
TIE1
TIMM50
TIRAP
TLK1
TLK2
TLR2
TLR3
TLR4
TLR6
TLR7
TLR8
TLR9
TMED2
TMEM102
TMEM119
TNF
TNFAIP3
TNFRSF10A
TNFRSF10B
TNFRSF11A
TNFRSF14
TNFRSF18
TNFRSF1A
TNFSF11
TNFSF15
TNFSF18
TNIK
TNK1
TNK2
TNKS
TNKS1BP1
TNNI3K
TNS2
TNXB
TOM1L1
TOP1
TP53
TP53RK
TPD52L1
TPTE
TPX2
TRAF2
TRAF3IP1
TRAF4
TRAF6
TREM2
TRIB1
TRIB2
TRIB3
TRIM24
TRIM27
TRIM28
TRIM6
TRIM65
TRIO
TRPC5
TRPM6
TRPM7
TRPT1
TSC1
TSC2
TSG101
TSLP
TSPYL2
TSSK1B
TSSK2
TSSK3
TSSK4
TSSK6
TTBK1
TTBK2
TTC36
TTK
TTN
TWF1
TWSG1
TXK
TXN
TYK2
TYRO3
UBASH3B
UBE2K
UBLCP1
UCHL1
UCN
UHMK1
ULK1
ULK2
ULK3
ULK4
UMOD
UNC119
USP15
UVRAG
VEGFA
VEGFB
VEGFC
VEGFD
VLDLR
VPS25
VRK1
VRK2
VRK3
VTN
WARS1
WDFY2
WDR24
WEE1
WEE2
WNK1
WNK2
WNK3
WNK4
WNT1
WNT11
WNT3A
WNT5A
WNT9B
WWTR1
XDH
XRCC5
XRCC6
YES1
YWHAG
YWHAZ
ZAP70
ZBED3
ZC3H12A
ZFP91
ZFYVE28
ZGPAT
ZNF592
ZNF675

## Sheet: Glycosylation
Glycosylation
A4GALT
A4GNT
ABCA2
ABO
ACER2
AGA
ALG1
ALG10
ALG10B
ALG11
ALG12
ALG13
ALG14
ALG1L2
ALG2
ALG3
ALG5
ALG6
ALG8
ALG9
AMFR
AQP11
ARFGEF1
B3GALNT1
B3GALNT2
B3GALT1
B3GALT2
B3GALT4
B3GALT5
B3GALT6
B3GALT9
B3GAT1
B3GAT2
B3GAT3
B3GLCT
B3GNT2
B3GNT3
B3GNT4
B3GNT5
B3GNT6
B3GNT7
B3GNT8
B3GNT9
B4GALNT2
B4GALT1
B4GALT2
B4GALT3
B4GALT4
B4GALT5
B4GALT6
B4GALT7
B4GAT1
C1GALT1
C1GALT1C1
C1GALT1C1L
C20orf173
CHP1
CHST4
COG3
COG7
CRPPA
DAD1
DDOST
DERL3
DHDDS
DOLK
DOLPP1
DPAGT1
DPM1
DPM2
DPM3
DPY19L1
DPY19L2
DPY19L2P2
DPY19L3
DPY19L4
EDEM1
EDEM2
EDEM3
ENGASE
ENTPD5
EOGT
EXT1
EXT2
EXTL1
EXTL3
FKRP
FKTN
FUT1
FUT10
FUT11
FUT2
FUT3
FUT4
FUT5
FUT6
FUT7
FUT8
FUT9
GAL3ST1
GALNT1
GALNT10
GALNT11
GALNT12
GALNT13
GALNT14
GALNT15
GALNT16
GALNT17
GALNT18
GALNT2
GALNT3
GALNT4
GALNT5
GALNT6
GALNT7
GALNT8
GALNT9
GALNTL5
GALNTL6
GBGT1
GCNT1
GCNT2
GCNT3
GCNT4
GCNT7
GFPT1
GFPT2
GMPPB
GOLGA2
GORASP1
GXYLT1
GXYLT2
IL15
KRTCAP2
LARGE1
LARGE2
MAGT1
MAN1A1
MAN1A2
MAN1B1
MAN1C1
MAN2A1
MAN2A2
MAN2B1
MARCHF6
MGAT1
MGAT2
MGAT3
MGAT4A
MGAT4B
MGAT4C
MGAT4D
MGAT5
MGAT5B
MLEC
MOGS
MPDU1
NAGPA
NGLY1
NPC1
NUDT14
NUS1
OGA
OGT
OST4
OSTC
PARK7
PGM3
PLOD1
PLOD2
PLOD3
PMM1
PMM2
POFUT1
POFUT2
POGLUT1
POGLUT2
POGLUT3
POMGNT1
POMGNT2
POMK
POMT1
POMT2
PSEN1
RAMP1
RFT1
RNF103
RNF139
RNF185
RNF5
RPN1
RPN2
RXYLT1
SERP1
SERP2
SLC35C1
SLC35C2
SLC39A8
SLC51B
SRD5A3
ST3GAL1
ST3GAL2
ST3GAL3
ST3GAL4
ST3GAL5
ST3GAL6
ST6GAL1
ST6GAL2
ST6GALNAC1
ST6GALNAC2
ST6GALNAC3
ST6GALNAC4
ST6GALNAC5
ST6GALNAC6
ST8SIA1
ST8SIA2
ST8SIA3
ST8SIA4
ST8SIA5
ST8SIA6
STT3A
STT3B
SYVN1
TET1
TET2
TET3
TMEM165
TMEM258
TMEM59
TMTC1
TMTC2
TMTC3
TMTC4
TRAK1
TRIM13
TRIP11
TUSC3
UBE2J1
UGGT1
UGGT2
VEGFB
XXYLT1

## Sheet: Acetylation
Acetylation
AANAT
ACTB
ACTL6A
ACTL6B
APLNR
ARID5A
ARRB1
ATAT1
ATXN7
ATXN7L3
AUTS2
BAG6
BAZ1B
BAZ2A
BEX4
BLOC1S1
BMAL1
BMI1
BRCA1
BRD8
BRMS1
BRMS1L
C6orf89
CAMK2D
CCAR2
CEP295
CHD3
CHD4
CLOCK
CPA4
CREBBP
CRTC2
CTBP1
DDX21
DDX3X
DEK
DIP2A
DIP2B
DMAP1
DR1
DSCC1
DYRK1A
ELK4
ENY2
EP300
EP400
EPC1
EPC2
ERCC6
ESCO1
ESCO2
FAM161A
FLCN
FLNA
FNTA
FOXO1
FOXP3
FRY
GATA2
GATAD2A
GATAD2B
GLYR1
GSK3B
GTF2B
HAT1
HCFC1
HDAC1
HDAC10
HDAC11
HDAC2
HDAC3
HDAC4
HDAC5
HDAC6
HDAC7
HDAC8
HDAC9
HINT2
IFNG
ING2
ING3
ING4
ING5
JADE1
JADE2
JADE3
KANSL1
KANSL2
KANSL3
KAT14
KAT2A
KAT2B
KAT5
KAT6A
KAT6B
KAT7
KAT8
KLF15
LACRT
LDB1
MAGEA2
MAP3K7
MAPT
MBD2
MBD3
MBIP
MBTD1
MCRS1
MEAF6
MECP2
MIER1
MIER2
MORF4L1
MORF4L2
MRGBP
MSL1
MSL2
MSL3
MSL3P1
MTA1
MTA2
MTA3
MUC1
MYBBP1A
MYOCD
NAA10
NAA11
NAA15
NAA16
NAA20
NAA25
NAA30
NAA35
NAA38
NAA40
NAA50
NAA60
NAA80
NAT10
NAT8
NAT8B
NDN
NEK3
NFYA
NFYB
NFYC
NIPBL
NNMT
NOC2L
NOS1
NUPR1
OGT
PARK7
PCGF2
PHF20
PHF20L1
PML
POLE3
POR
PPARGC1A
PRKAA1
PRKAA2
PRKD1
PRKD2
RBBP4
RBBP7
RRP8
RUVBL1
RUVBL2
SET
SF3B1
SF3B3
SF3B5
SGF29
SHH
SIRT1
SIRT2
SIRT3
SIRT4
SIRT5
SIRT6
SIRT7
SMAD4
SMARCA5
SMC5
SMO
SOX4
SPHK1
SPRED1
SPRED2
SUDS3
SUPT20H
SUPT3H
SUPT7L
SUV39H1
TADA1
TADA2A
TADA2B
TADA3
TAF10
TAF12
TAF2
TAF4
TAF5
TAF5L
TAF6
TAF6L
TAF7
TAF9
TAOK1
TBL1X
TBL1XR1
TBL1Y
THAP7
TPPP
TRRAP
TWIST1
USP22
VEGFA
VPS72
WDR5
YEATS2
YEATS4
ZZZ3

## Sheet: SUMOylation
SUMOylation
ARNT
ATXN3
BCL11A
CAPN3
CBX4
CTNNB1
DESI1
DESI2
EGR1
EGR2
EID3
EYA1
FSCB
GNL3
GNL3L
HDAC4
HDAC7
HINT1
HMG20A
HMG20B
IFIH1
KIAA1586
MAGEA2
MDM2
MUL1
NFATC2IP
NSMCE1
NSMCE2
NSMCE3
NSMCE4A
PARK7
PIAS1
PIAS2
PIAS3
PIAS4
PML
RANBP2
RANGAP1
RASD2
RELA
RNF111
RNF212
RNF212B
RNF4
RWDD3
SAE1
SENP1
SENP2
SENP3
SENP5
SENP6
SENP7
SLF1
SLF2
SMC5
SMC6
STX1A
SUMO1
SUMO1P1
SUMO2
SUMO3
SUMO4
TOLLIP
TOPORS
TRIM27
TRIM28
TRIM38
TRPM4
UBA2
UBE2I
UHRF2
USP11
USP7
USPL1
ZBED1
ZMIZ1
ZMIZ2
ZNF451

## Sheet: Citrullination
Citrullination
PADI1
PADI2
PADI3
PADI4
PADI6

## Sheet: Neddylation
Neddylation
AKTIP
CBL
COPS2
COPS3
COPS4
COPS5
COPS6
COPS7A
COPS7B
COPS8
COPS9
DCUN1D1
DCUN1D2
DCUN1D3
DCUN1D4
DCUN1D5
EPAS1
FBXO11
GPS1
HIF1A
MDM2
MNAT1
NAE1
NEDD8
RBX1
RNF111
RNF7
RPL11
RPL5
SENP8
TOR1A
TRIM40
UBA3
UBE2F
UBE2M
UCHL3

[truncated: 3 more sheets: Palmitoylation, ADP-ribosylation, succinate ]
